# Supplementary material for: Sideritis scardica extracts inhibit aggregation and toxicity of amyloid-β in Caenorhabditis elegans used as a model for Alzheimer’s disease
Source: PeerJ. 2018 Apr 30;6:e4683. doi: 10.7717/peerj.4683 (PMC5933321; doi:10.7717/peerj.4683)
Supplement: Data S1 — Single values (mean plaque number of 20–25 worms) of up to 4 independently performed experiments. Results: means, SEM, statistics [file peerj-06-4683-s003.xlsx]

## Sheet: Tabelle1
Evaluation Aβ-Plaques
																				EtOH20		EtOH50
		Concentration		Plaques counted (mean)
	Treat	[µg/ml]		1	2	3	4		Mean	SD	SD %	SEM		ANOVA				dose dependency:		600 vs 800 µg/mL	n.s.	200 vs 400 µg/mL	**
														Bonferroni				ANOVA Bonferroni		800 vs 1000 µg/mL	n.s	400 vs 600 µg/mL	n.s.	600 not suitable (U-shape)
Negative control	Untreated			10.92	9.8	10.55	10.5		10.4425	0.467502	4.47692	0.233751								600 vs 1000 µg/mL	*	200 vs 600 µg/mL	n.s.
	0.5% EtOH			10.75	10.53	10.68			10.6533	0.112398	1.05505	0.0648931		no difference to untreated
Positive control	EGCG	100		8.93	8.65	8.15			8.57667	0.395137	4.60712	0.228133		***
S. scardica extracts	H2O	600		9.6	9.25	9.2			9.35	0.217945	2.33096	0.125831		*
	EtOH20	600		9.47	9.73	9.15	9.4		9.4375	0.23852	2.52736	0.11926		*
		800		9.08	8.65	8.9			8.87667	0.215948	2.43275	0.124677		***
		1000		8.06	8.89	7.93			8.29333	0.520801	6.27975	0.300684		***
	EtOH40	400		9.45	8.64	7.78	7.98		8.4625	0.75394	8.90918	0.37697		***
		600		8.7	8.17	8.28	8.8		8.4875	0.309125	3.64212	0.154563		***
	EtOH50	200		9.8	9.75	9.6			9.71667	0.104083	1.07118	0.0600925		n.s.
		400		8.25	8.2	8.33			8.26	0.0655744	0.793879	0.0378594		***
		600		8.69	8.8	9			8.83	0.157162	1.77987	0.0907377		***
	EtOH70	600		8.2	8.75	9.15			8.7	0.47697	5.48241	0.275379		***
Fractions of EtOH40	Liq-Liq BuOH	400		9.09	8.61	8.05	8.61		8.59	0.425206	4.95001	0.212603		***
	Liq-Liq H2O	400		10.6	9.78	10.17	10.55		10.275	0.381794	3.71576	0.190897		n.s.
	Reprecip supernat	400		8.8	8.89	8.86	8.58		8.7825	0.140089	1.5951	0.0700446		***
	Reprecip precip	400		10.13	9.61	10.25	9.77		9.94	0.3	3.01811	0.15		n.s.
	Resin EtOH	400		8.1	8.5	9.04	7.82		8.365	0.529497	6.32991	0.264748		***
	Resin H2O	400		9.59	9.39	9.27	9.71		9.49	0.197315	2.07919	0.0986577		*
