# Supplementary material for: Sideritis scardica extracts inhibit aggregation and toxicity of amyloid-β in Caenorhabditis elegans used as a model for Alzheimer’s disease
Source: PeerJ. 2018 Apr 30;6:e4683. doi: 10.7717/peerj.4683 (PMC5933321; doi:10.7717/peerj.4683)
Supplement: Data S2 — First sheet: Single values (median values obtained from Kaplan-Meier analysis) of 4 independently performed experiments. Results: means, SEM, statistics Second sheet: % of worms (test strain CL4176 expressing A beta) not paralysed for every time point. Data used for creating the graphs Third sheet: % of worms (control strain CL802 not expressing A beta) not paralysed for every time point. Worms were treated with the highest concentration of the respective extract/ fraction. As worms were not paralysing, the delayed paralysis of CL4176 can be attributed to A beta-counteracting effects of the test substances. [file peerj-06-4683-s004.xlsx]

## Sheet: PT50
Evaluation Paralysis
Set 1	Treat	Concentration		PT50 values [h] (Kaplan-Meier-Analysis)
		[µg/mL]		1	2	3	4		PT50 mean	SD	% SD	SEM	p value
Negative control	Untreated			34	34	34	32		33.5	1	2.98507	0.5
	0.5% EtOH			34	32	34	34		33.5	1	2.98507	0.5	1	no diff.
Positive control	EGCG	100		34	36	36	36		35.5	1	2.8169	0.5	0.0300197	*
S. scardica extracts	H2O	600		36	36	36	34		35.5	1	2.8169	0.5	0.0300197	*
	EtOH20	600		36	34	36	34		35	1.1547	3.29914	0.57735	0.0456591	*
		800		36	36	34	36		35.5	1	2.8169	0.5	0.0300197	*
		1000		36	36	34	37		35.75	1.25831	3.51974	0.629153	0.0311734	*
	EtOH50	200		36	34	34	36		35	1.1547	3.29914	0.57735	0.0971602	n.s.
		400		36	34	36	36		35.5	1	2.8169	0.5	0.0300197	*
		600		37	37	37	37		37	0	0	0	0.000423483	***
	EtOH70	600		36	36	37	36		36.25	0.5	1.37931	0.25	0.00265854	**
Set 2
Negative control	0.5% EtOH			35	35	35	34		34.75	0.5	1.43885	0.25
Positive control	EGCG	100		35	36	36	36		35.75	0.5	1.3986	0.25	0.0300197	*
S. scardica extracts	EtOH40	400		36	36	35	35		35.5	0.57735	1.62634	0.288675	0.0971602	n.s.
		600		37	37	36	36		36.5	0.57735	1.58178	0.288675	0.00376031	**
Fractions of EtOH40	Liq-Liq BuOH	400		38	38	36	36		37	1.1547	3.12081	0.57735	0.011696	*
	Liq-Liq H2O	400		35	36	35	35		35.25	0.5	1.41844	0.25	0.207031	n.s.
	Reprecip supernat	400		37	37	36	37		36.75	0.5	1.36054	0.25	0.00131073	**
	Reprecip precip	400		35	36	36	35		35.5	0.57735	1.62634	0.288675	0.0971602	n.s.
	Resin EtOH	400		37	38	36	37		37	0.816497	2.20675	0.408248	0.00332583	**
	Resin H2O	400		35	36	35	35		35.25	0.5	1.41844	0.25	0.207031	n.s.

## Sheet: CL4176
Untreated	% not paralysed											EtOH50 200	% not paralysed
	1	2	3	4		Mean	SD	% SD	SEM				1	2	3	4		Mean	SD	% SD	SEM
Time [h]												Time [h]
24	100	98.99	100	100		99.7475	0.505	0.506278	0.2525			24	100	100	100	100		100	0	0	0
26	97.94	93.94	97.71	97.41		96.75	1.88586	1.94921	0.94293			26	98.7	100	98.31	100		99.2525	0.877701	0.884311	0.43885
28	93.81	84.85	89.31	86.21		88.545	3.97537	4.48966	1.98769			28	96.1	98.25	96.61	98.23		97.2975	1.10807	1.13885	0.554036
30	86.6	70.71	74.81	72.41		76.1325	7.17816	9.42851	3.58908			30	88.31	87.72	91.53	84.96		88.13	2.69626	3.05941	1.34813
32	68.04	50.51	51.91	47.41		54.4675	9.24164	16.9673	4.62082			32	72.73	74.56	76.27	69.91		73.3675	2.72074	3.70837	1.36037
34	47.42	28.28	29.01	35.34		35.0125	8.85833	25.3005	4.42916			34	50.65	50	45.76	52.21		49.655	2.7573	5.55291	1.37865
36	26.8	13.13	16.03	20.69		19.1625	5.96848	31.1467	2.98424			36	31.17	24.56	30.51	27.43		28.4175	3.04468	10.7141	1.52234
0.5% EtOH												EtOH50 400
	1	2	3	4									1	2	3	4
Time [h]												Time [h]
24	99.21	100	100	98.98		99.5475	0.530872	0.533285	0.265436			24	100	100	100	100		100	0	0	0
26	96.12	96.9	97.3	95.92		96.56	0.649718	0.672864	0.324859			26	100	100	100	100		100	0	0	0
28	89.76	86.82	90.99	89.8		89.3425	1.77584	1.98768	0.887922			28	100	97.65	98.48	98.06		98.5475	1.02591	1.04103	0.512955
30	74.8	71.32	74.77	75.51		74.1	1.88462	2.54335	0.942311			30	100	90.59	90.91	94.17		93.9175	4.36569	4.64844	2.18285
32	55.91	47.29	50.45	56.12		52.4425	4.32303	8.24338	2.16152			32	91.67	75.29	72.73	88.35		82.01	9.39482	11.4557	4.69741
34	32.28	32.56	27.98	24.49		29.3275	3.84636	13.1152	1.92318			34	62.5	49.41	51.52	60.19		55.905	6.41011	11.4661	3.20505
36	19.69	15.5	13.51	15.31		16.0025	2.61676	16.3522	1.30838			36	41.67	17.65	24.24	30.1		28.415	10.1956	35.881	5.09779
EGCG 100												EtOH50 600
	1	2	3	4									1	2	3	4
Time [h]												Time [h]
24	100	100	100	100		100	0	0	0			24	100	100	100	100		100	0	0	0
26	100	100	100	100		100	0	0	0			26	100	100	98.11	100		99.5275	0.945	0.949486	0.4725
28	98.33	98.91	98.85	98.92		98.7525	0.283358	0.286937	0.141679			28	100	100	96.23	100		99.0575	1.885	1.90294	0.9425
30	85	93.48	93.1	88.17		89.9375	4.08467	4.54168	2.04234			30	100	96.43	94.34	100		97.6925	2.79775	2.86384	1.39888
32	60	77.17	81.61	69.89		72.1675	9.44141	13.0826	4.72071			32	90	91.07	92.45	93.33		91.7125	1.4726	1.60567	0.736301
34	33.33	51.09	62.07	54.84		50.3325	12.2167	24.272	6.10836			34	75	78.57	71.7	74.29		74.89	2.83376	3.7839	1.41688
36	23.33	31.52	40.23	29.03		31.0275	7.0278	22.6502	3.5139			36	52.5	53.57	50.94	51.43		52.11	1.17118	2.24752	0.585591
												37	40	44.64	43.4	40		42.01	2.37551	5.65464	1.18776
H2O 600												EtOH70 600
	1	2	3	4									1	2	3	4
Time [h]												Time [h]
24	100	100	100	100		100	0	0	0			24	100	100	100	100		100	0	0	0
26	100	100	100	100		100	0	0	0			26	100	100	100	100		100	0	0	0
28	100	99.38	93.44	95.51		97.0825	3.13746	3.23174	1.56873			28	100	100	97.65	100		99.4125	1.175	1.18194	0.5875
30	94.39	94.44	85.25	91.01		91.2725	4.32401	4.73748	2.16201			30	100	94.37	91.76	95.65		95.445	3.44117	3.60539	1.72058
32	79.44	79.01	77.87	77.53		78.4625	0.908456	1.15782	0.454228			32	78.79	81.69	84.71	80.43		81.405	2.50287	3.07459	1.25144
34	55.14	52.47	56.56	48.31		53.12	3.62733	6.82856	1.81367			34	66.67	59.15	72.94	68.48		66.81	5.74633	8.60101	2.87317
36	29.91	27.16	34.43	26.97		29.6175	3.47823	11.7438	1.73912			36	48.48	36.62	56.47	43.48		46.2625	8.36322	18.0778	4.18161
EtOH20 600												0.5% EtOH							Mean	SD	SEM
	1	2	3	4								Set 2	1	2	3	4
Time [h]												Time [h]
24	100	100	100	100		100	0	0	0			28	99.4048	97.561	98.6842	100			98.9125	1.0494	0.524699
26	99.15	98.95	97.32	98.39		98.4525	0.820665	0.833565	0.410333			30	95.2381	92.6829	89.4737	93.985			92.8449	2.4778	1.2389
28	97.44	92.63	95.54	91.94		94.3875	2.56418	2.71665	1.28209			32	88.6905	84.1463	80.2632	83.4586			84.1397	3.47376	1.73688
30	88.89	77.89	91.96	78.23		84.2425	7.24945	8.60545	3.62472			33	80.3571	73.1707	67.1053	63.9098			71.1357	7.24879	3.62439
32	74.36	57.89	77.68	55.65		66.395	11.2336	16.9194	5.61681			34	62.5	57.3171	53.9474	48.1203			55.4712	6.03239	3.01619
34	52.99	33.68	56.25	33.87		44.1975	12.1085	27.3963	6.05424			35	47.0238	41.4634	39.4737	30.8271			39.697	6.72131	3.36065
36	32.48	18.95	24.11	19.35		23.7225	6.29125	26.5202	3.14562			36	31.5476	25.6098	15.7895	18.0451			22.748	7.21483	3.60741
												37	21.4286	19.5122	11.8421	11.2782			16.0153	5.20857	2.60428
												38	12.5	14.6341	7.89474	6.76692			10.449	3.73292	1.86646
EtOH20 800												40	8.33333	9.7561	6.57895	5.26316			7.48288	1.96935	0.984676
	1	2	3	4
Time [h]												EtOH40 400
24	100	100	100	100		100	0	0	0				1	2	3	4
26	98.17	99.1	100	98.18		98.8625	0.874771	0.884836	0.437386			Time [h]
28	96.33	96.4	95.35	94.55		95.6575	0.880279	0.920241	0.44014			28	100	100	100	100			100	0	0
30	92.66	84.68	86.05	90		88.3475	3.65411	4.13606	1.82705			30	97.1014	94.3396	96.6667	98.3051			96.6032	1.66057	0.830285
32	78.9	68.47	65.12	76.36		72.2125	6.48676	8.98288	3.24338			32	91.3043	88.6792	88.3333	93.2203			90.3843	2.30964	1.15482
34	57.8	52.25	40.31	54.55		51.2275	7.62614	14.8868	3.81307			33	82.6087	81.1321	83.3333	81.3559			82.1075	1.04406	0.522029
36	34.86	29.73	22.48	30		29.2675	5.10218	17.4329	2.55109			34	71.0145	67.9245	68.3333	67.7966			68.7672	1.51555	0.757777
												35	57.971	52.8302	45	47.4576			50.8147	5.78376	2.89188
												36	39.1304	37.7358	35	37.2881			37.2886	1.71562	0.857811
EtOH20 1000												37	30.4348	30.1887	23.3333	28.8136			28.1926	3.31712	1.65856
	1	2	3	4								38	21.7391	26.4151	15	22.0339			21.297	4.71118	2.35559
Time [h]												40	14.4928	22.6415	8.33333	15.2542			15.1805	5.86028	2.93014
24	100	100	100	100		100	0	0	0
26	100	100	99.04	100		99.76	0.48	0.481155	0.24
28	100	100	94.23	100		98.5575	2.885	2.92723	1.4425			EtOH40 600
30	93.85	93.52	86.54	91.07		91.245	3.3729	3.69653	1.68645				1	2	3	4
32	69.23	81.48	74.04	80.36		76.2775	5.72732	7.50853	2.86366			Time [h]
34	50.77	63.89	42.31	61.61		54.645	10.0191	18.3349	5.00957			28	98.5294	100	100	100			99.6324	0.735294	0.367647
36	29.23	42.59	21.15	52.68		36.4125	13.992	38.4263	6.99598			30	92.6471	98.7654	94.6429	93.8776			94.9832	2.65211	1.32606
												32	91.1765	91.358	85.7143	85.7143			88.4908	3.20686	1.60343
												33	82.3529	81.4815	80.3571	75.5102			79.9254	3.05476	1.52738
Liq-Liq BuOH												34	75	70.3704	67.8571	67.3469			70.1436	3.49692	1.74846
	1	2	3	4			Mean	SD	SEM			35	61.7647	62.963	53.5714	57.1429			58.8605	4.32779	2.16389
Time [h]												36	55.8824	50.6173	37.5	42.8571			46.7142	8.14591	4.07295
28	100	97.2973	100	100			99.3243	1.35135	0.675676			37	42.6471	37.037	19.6429	26.5306			31.4644	10.3311	5.16557
30	97.5904	94.5946	97.561	93.5484			95.8236	2.06777	1.03388			38	27.9412	25.9259	12.5	20.4082			21.6938	6.90699	3.45349
32	93.9759	91.8919	90.2439	90.3226			91.6086	1.75125	0.875625			40	22.0588	18.5185	8.92857	18.3673			16.9683	5.62468	2.81234
33	89.1566	89.1892	85.3659	83.871			86.8957	2.69946	1.34973
34	79.5181	83.7838	70.7317	74.1935			77.0568	5.75949	2.87975
35	71.0843	78.3784	56.0976	64.5161			67.5191	9.48866	4.74433			Resin EtOH
36	61.4458	70.2703	43.9024	48.3871			56.0014	12.0776	6.03879				1	2	3	4
37	56.6265	59.4595	34.1463	35.4839			46.429	13.4715	6.73574			Time [h]
38	40.9639	45.9459	29.2683	29.0323			36.3026	8.50609	4.25305			28	99.0291	100	100	100			99.7573	0.485437	0.242718
40	31.3253	35.1351	24.3902	22.5806			28.3578	5.88374	2.94187			30	97.0874	100	97.3684	98.2143			98.1675	1.31218	0.656089
												32	93.2039	94.1176	90.7895	94.6429			93.1885	1.70627	0.853133
Liq-Liq H2O												33	89.3204	82.3529	85.5263	91.0714			87.0678	3.90339	1.95169
	1	2	3	4								34	82.5243	79.4118	77.6316	83.9286			80.874	2.86968	1.43484
Time [h]												35	68.932	70.5882	64.4737	73.2143			69.3021	3.67014	1.83507
28	99.0291	98.4375	98.7342	100			99.0502	0.677701	0.33885			36	50.4854	67.6471	46.0526	60.7143			56.2249	9.78156	4.89078
30	92.233	93.75	92.4051	93.8776			93.0664	0.867406	0.433703			37	41.7476	55.8824	28.9474	50			44.1443	11.6728	5.8364
32	85.4369	89.0625	77.2152	83.6735			83.847	4.95783	2.47891			38	33.9806	41.1765	19.7368	39.2857			33.5449	9.69622	4.84811
33	68.932	75	65.8228	77.551			71.8265	5.39332	2.69666			40	29.1262	23.5294	14.4737	35.7143			25.7109	8.99567	4.49783
34	55.3398	60.9375	55.6962	65.3061			59.3199	4.74074	2.37037
35	41.7476	53.125	43.038	36.7347			43.6613	6.86999	3.435			Resin H2O
36	24.2718	46.875	34.1772	30.6122			33.9841	9.52033	4.76016				1	2	3	4
37	13.5922	37.5	21.519	22.449			23.765	9.98185	4.99092			Time [h]
38	8.73786	26.5625	13.9241	16.3265			16.3877	7.48598	3.74299			28	97.2973	100	100	100			99.3243	1.35135	0.675676
40	5.82524	14.0625	10.1266	12.2449			10.5648	3.54552	1.77276			30	91.8919	95.2381	94.1176	95.5224			94.1925	1.64927	0.824635
												32	86.4865	85.7143	82.3529	88.0597			85.6534	2.40701	1.2035
												33	78.3784	74.6032	70.5882	80.597			76.0417	4.39775	2.19887
Reprecip supernat												34	64.8649	66.6667	61.7647	62.6866			63.9957	2.20459	1.1023
	1	2	3	4								35	45.9459	52.381	47.0588	47.7612			48.2867	2.82995	1.41498
Time [h]												36	32.4324	39.6825	35.2941	35.8209			35.8075	2.98165	1.49083
28	98.75	100	98.3051	100			99.2638	0.869311	0.434656			37	29.7297	26.9841	23.5294	26.8657			26.7772	2.53747	1.26873
30	96.25	98.4127	96.6102	96.8254			97.0246	0.955381	0.47769			38	29.7297	22.2222	17.6471	19.403			22.2505	5.33041	2.6652
32	92.5	92.0635	91.5254	90.4762			91.6413	0.873025	0.436513			40	24.3243	17.4603	11.7647	13.4328			16.7455	5.58962	2.79481
33	86.25	82.5397	83.0508	84.127			83.9919	1.64436	0.822181
34	78.75	73.0159	71.1864	77.7778			75.1825	3.6572	1.8286
35	67.5	60.3175	57.6271	65.0794			62.631	4.4756	2.2378
36	51.25	55.5556	44.0678	53.9683			51.2104	5.0828	2.5414
37	41.25	47.619	30.5085	34.9206			38.5745	7.46935	3.73468
38	32.5	38.0952	22.0339	23.8095			29.1097	7.53642	3.76821
40	27.5	34.9206	15.2542	20.6349			24.5774	8.52425	4.26213
Reprecip precip
	1	2	3	4
Time [h]
28	98.1651	100	100	100			99.5413	0.917431	0.458716
30	95.4128	96.0784	97.7778	95.3125			96.1454	1.1401	0.570051
32	91.7431	90.1961	82.2222	90.625			88.6966	4.36524	2.18262
33	77.9817	86.2745	75.5556	85.9375			81.4373	5.48291	2.74145
34	62.3853	70.5882	64.4444	71.875			67.3233	4.62058	2.31029
35	44.9541	56.8627	53.3333	50			51.2876	5.06748	2.53374
36	29.3578	49.0196	42.2222	40.625			40.3062	8.15606	4.07803
37	22.9358	39.2157	28.8889	28.125			29.7913	6.81684	3.40842
38	16.5138	25.4902	22.2222	18.75			20.744	3.94049	1.97025
40	11.0092	23.5294	15.5556	12.5			15.6485	5.58432	2.79216

## Sheet: CL802
Untreated	% not paralysed									EtOH50 600	% not paralysed
	1	2	3	4		Mean	SEM				1	2	3	4		Mean	SEM
Time [h]										Time [h]
24	100	100	100	100		100	0			24	100	100	100	100		100	0
26	100	100	100	100		100	0			26	100	100	100	100		100	0
28	100	100	100	100		100	0			28	100	100	100	100		100	0
30	100	100	100	100		100	0			30	100	100	100	100		100	0
32	100	100	100	100		100	0			32	100	100	100	100		100	0
34	100	100	100	100		100	0			34	100	100	100	100		100	0
36	100	100	100	100		100	0			36	100	100	100	100		100	0
0.5% EtOH
	1	2	3	4						EtOH20 1000
Time [h]											1	2	3	4
24	100	100	100	100		100	0			Time [h]
26	100	100	100	100		100	0			24	100	100	100	100		100	0
28	100	100	100	100		100	0			26	100	100	100	100		100	0
30	100	100	100	100		100	0			28	100	100	100	100		100	0
32	100	100	100	100		100	0			30	100	100	100	100		100	0
34	100	100	100	100		100	0			32	100	100	100	100		100	0
36	100	100	100	100		100	0			34	100	100	100	100		100	0
										36	100	100	100	100		100	0
EGCG 100
	1	2	3	4						EtOH70 600
Time [h]											1	2	3	4		Mean	SEM
24	100	100	100	100		100	0			Time [h]
26	100	100	100	100		100	0			24	100	100	100	100		100	0
28	100	100	100	100		100	0			26	100	100	100	100		100	0
30	100	100	100	100		100	0			28	100	100	100	100		100	0
32	100	100	99.19	100		99.7975	0.2025			30	100	100	100	100		100	0
34	100	100	99.19	100		99.7975	0.2025			32	100	100	100	100		100	0
36	100	100	99.19	100		99.7975	0.2025			34	100	100	100	100		100	0
										36	100	100	100	100		100	0
H2O 600
	1	2	3	4
Time [h]										EtOH40 600
24	100	100	100	100		100	0				1	2	3		Mean	SD	SEM
26	100	100	100	100		100	0			Time [h]
28	100	100	100	100		100	0			28	100	100	100		100	0	0
30	100	100	100	100		100	0			30	100	100	100		100	0	0
32	100	100	100	100		100	0			32	100	100	100		100	0	0
34	100	100	100	100		100	0			33	100	100	100		100	0	0
36	100	100	100	100		100	0			34	100	100	100		100	0	0
										35	100	100	100		100	0	0
										36	100	100	100		100	0	0
										37	100	100	100		100	0	0
										38	100	100	100		100	0	0
										40	100	98.2456	100		99.4152	1.0129	0.584795
Liq-Liq BuOH
	1	2	3		Mean	SD	SEM
Time [h]										Reprecip supernat
28	96.8254	100	100		98.9418	1.83286	1.0582				1	2	3		Mean	SD	SEM
30	96.8254	100	100		98.9418	1.83286	1.0582			Time [h]
32	96.8254	100	100		98.9418	1.83286	1.0582			28	100	100	100		100	0	0
33	96.8254	98.4127	100		98.4127	1.5873	0.916429			30	100	100	100		100	0	0
34	96.8254	98.4127	100		98.4127	1.5873	0.916429			32	98.7654	100	100		99.5885	0.712778	0.411523
35	96.8254	98.4127	100		98.4127	1.5873	0.916429			33	98.7654	100	100		99.5885	0.712778	0.411523
36	95.2381	98.4127	100		97.8836	2.42464	1.39987			34	98.7654	100	100		99.5885	0.712778	0.411523
37	95.2381	98.4127	100		97.8836	2.42464	1.39987			35	98.7654	100	100		99.5885	0.712778	0.411523
38	95.2381	98.4127	100		97.8836	2.42464	1.39987			36	98.7654	98.7654	100		99.177	0.712778	0.411523
40	95.2381	98.4127	100		97.8836	2.42464	1.39987			37	98.7654	98.7654	100		99.177	0.712778	0.411523
										38	98.7654	98.7654	100		99.177	0.712778	0.411523
										40	98.7654	98.7654	100		99.177	0.712778	0.411523
Liq-Liq H2O
	1	2	3		Mean	SD	SEM
Time [h]										Reprecip precip
28	100	100	100		100	0	0				1	2	3		Mean	SD	SEM
30	100	100	100		100	0	0			Time [h]
32	100	100	100		100	0	0			28	100	100	100		100	0	0
33	100	100	100		100	0	0			30	100	100	100		100	0	0
34	100	100	100		100	0	0			32	100	100	100		100	0	0
35	100	100	98.5714		99.5238	0.824786	0.47619			33	100	100	100		100	0	0
36	100	100	98.5714		99.5238	0.824786	0.47619			34	100	100	100		100	0	0
37	100	100	98.5714		99.5238	0.824786	0.47619			35	100	100	100		100	0	0
38	100	100	98.5714		99.5238	0.824786	0.47619			36	100	100	100		100	0	0
40	100	100	98.5714		99.5238	0.824786	0.47619			37	100	100	100		100	0	0
										38	100	100	100		100	0	0
										40	100	100	100		100	0	0
Resin EtOH
	1	2	3		Mean	SD	SEM
Time [h]
28	100	97.9167	97.9167		98.6111	1.20281	0.694444
30	100	95.8333	97.9167		97.9167	2.08333	1.20281
32	100	95.8333	97.9167		97.9167	2.08333	1.20281
33	100	95.8333	97.9167		97.9167	2.08333	1.20281
34	100	95.8333	97.9167		97.9167	2.08333	1.20281
35	100	95.8333	97.9167		97.9167	2.08333	1.20281
36	100	95.8333	97.9167		97.9167	2.08333	1.20281
37	100	95.8333	97.9167		97.9167	2.08333	1.20281
38	100	95.8333	97.9167		97.9167	2.08333	1.20281
40	100	95.8333	97.9167		97.9167	2.08333	1.20281
Resin H2O
	1	2	3		Mean	SD	SEM
Time [h]
28	100	100	100		100	0	0
30	100	100	100		100	0	0
32	100	100	100		100	0	0
33	100	100	100		100	0	0
34	100	100	100		100	0	0
35	100	100	100		100	0	0
36	100	100	100		100	0	0
37	100	100	100		100	0	0
38	100	100	100		100	0	0
40	100	100	100		100	0	0
